# Supplementary material for: Intercontinental collaboration in clinical trials for children and adolescents with cancer—A systematic review by ACCELERATE
Source: Cancer Med. 2021 Oct 23;10(23):8462–74. doi: 10.1002/cam4.4356 (PMC8633236; doi:10.1002/cam4.4356)
Supplement: Supplementary file 2 — Supplementary Material [file CAM4-10-8462-s001.xlsx]

## Sheet: Hoja1
NCT Number	Title	Status	Sponsor Type	Phase	Location	Year
NCT04099251	Effectiveness Study of Nivolumab Compared to Placebo in Prevention of Recurrent Melanoma After Complete Resection of Stage IIB/C Melanoma	ongoing	industry	late phase	northamerica-oceania-europe	2019
NCT04094311	Study of Out of Specification for Tisagenlecleucel	ongoing	industry	late phase	northamerica-asia	2019
NCT04083976	A Study of Erdafitinib in Participants With Advanced Solid Tumors and Fibroblast Growth Factor Receptor (FGFR) Gene Alterations	ongoing	industry	phase 2	northamerica-southamerica-oceania-europe-asia	2019
NCT04052997	Study to Evaluate the Efficacy and Safety of Camidanlumab Tesirine (ADCT-301) in Patients With Relapsed or Refractory Hodgkin Lymphoma	ongoing	industry	phase 2	northamerica-europe	2019
NCT04044768	Spearhead 1 Study in Subjects With Advanced Synovial Sarcoma or Myxoid/Round Cell Liposarcoma	ongoing	industry	phase 2	northamerica-europe	2019
NCT03967223	Master Protocol to Assess the Safety and Antitumor Activity of Genetically Engineered T Cells in NY-ESO-1 and/or LAGE-1a Positive Solid Tumors	ongoing	industry	phase 2	northamerica-europe	2019
NCT03914625	A Study to Investigate Blinatumomab in Combination With Chemotherapy in Patients With Newly Diagnosed B-Lymphoblastic Leukemia	ongoing	academic	late phase	northamerica-oceania	2019
NCT03893487	Fimepinostat in Treating Brain Tumors in Children and Young Adults	ongoing	academic	early phase	northamerica-europe	2019
NCT03876769	Study of Efficacy and Safety of Tisagenlecleucel in HR B-ALL EOC MRD Positive Patients	ongoing	industry	phase 2	northamerica-europe	2019
NCT03860844	Isatuximab in Combination With Chemotherapy in Pediatric Patients With Relapsed/Refractory Acute Lymphoblastic Leukemia or Acute Myeloid Leukemia	ongoing	industry	phase 2	northamerica-southamerica-europe-asia	2019
NCT03844048	An Extension Study of Venetoclax for Subjects Who Have Completed a Prior Venetoclax Clinical Trial	ongoing	industry	late phase	northamerica-oceania-europe	2019
NCT03837899	Durvalumab and Tremelimumab for Pediatric Malignancies	ongoing	industry	early phase	northamerica-europe	2019
NCT03838042	INFORM2 Study Uses Nivolumab and Entinostat in Children and Adolescents With High-risk Refractory Malignancies	ongoing	academic	early phase	oceania-europe	2019
NCT03817320	PO Ixazomib in Combination With Chemotherapy for Childhood Relapsed or Refractory Acute Lymphoblastic Leukemia and Lymphoblastic Lymphoma	ongoing	academic	early phase	northamerica-oceania	2019
NCT03817398	Stopping Tyrosine Kinase Inhibitors in Affecting Treatment-Free Remission in Patients With Chronic Phase Chronic Myeloid Leukemia	ongoing	academic	phase 2	northamerica-oceania	2019
NCT03794349	Irinotecan Hydrochloride, Temozolomide, and Dinutuximab With or Without Eflornithine in Treating Patients With Relapsed or Refractory Neuroblastoma	ongoing	academic	phase 2	northamerica-oceania	2019
NCT03793478	Safety and Effectiveness of Quizartinib in Children and Young Adults With Acute Myeloid Leukemia (AML), a Cancer of the Blood	ongoing	industry	early phase	northamerica-europe	2018
NCT03786783	Dinutuximab, Sargramostim, and Combination Chemotherapy in Treating Patients With Newly Diagnosed High-Risk Neuroblastoma Undergoing Stem Cell Transplant	ongoing	academic	phase 2	northamerica-oceania	2019
NCT03783078	Pembrolizumab (MK-3475) as First-line Therapy for Advanced Merkel Cell Carcinoma (MK-3475-913)	ongoing	industry	late phase	northamerica-oceania-europe	2019
NCT03769181	A Study of Isatuximab-based Therapy in Participants With Lymphoma	ongoing	industry	early phase	europe-asia	2018
NCT03743246	A Study to Evaluate the Safety and Efficacy of JCAR017 in Pediatric Subjects With Relapsed/Refractory (r/r) B-cell Acute Lymphoblastic Leukemia (B-ALL) and B-cell Non-Hodgkin Lymphoma (B-NHL)	ongoing	industry	early phase	northamerica-europe	2018
NCT03690388	A Study of Cabozantinib Compared With Placebo in Subjects With Radioiodine-refractory Differentiated Thyroid Cancer Who Have Progressed After Prior VEGFR-targeted Therapy	ongoing	industry	late phase	northamerica-southamerica-oceania-europe-asia	2018
NCT03668119	A Study of Nivolumab Combined With Ipilimumab and Nivolumab Alone in Patients With Advanced or Metastatic Solid Tumors of High Tumor Mutational Burden (TMB-H)	ongoing	industry	phase 2	northamerica-southamerica-oceania-europe-asia	2018
NCT03645928	Study of Autologous Tumor Infiltrating Lymphocytes in Patients With Solid Tumors	ongoing	industry	phase 2	northamerica-europe	2019
NCT03643276	Treatment Protocol for Children and Adolescents With Acute Lymphoblastic Leukemia - AIEOP-BFM ALL 2017	ongoing	academic	late phase	oceania-europe	2018
NCT03635983	A Study of NKTR-214 Combined With Nivolumab vs Nivolumab Alone in Participants With Previously Untreated Inoperable or Metastatic Melanoma	ongoing	industry	late phase	northamerica-southamerica-oceania-europe-asia	2018
NCT03610724	Phase II Open Label Trial to Determine Safety & Efficacy of Tisagenlecleucel in Pediatric Non-Hodgkin Lymphoma Patients	ongoing	industry	phase 2	northamerica-oceania-europe-asia	2019
NCT03594955	First in Human Testing of Dose-escalation of SAR440234 in Patients With Acute Myeloid Leukemia, Acute Lymphoid Leukemia and Myelodysplastic Syndrome	ongoing	industry	early phase	northamerica-europe	2018
NCT03591510	A Global Study of Midostaurin in Combination With Chemotherapy to Evaluate Safety, Efficacy and Pharmacokinetics in Newly Diagnosed Pediatric Patients With FLT3 Mutated AML	ongoing	industry	phase 2	northamerica-europe-asia	2019
NCT03590171	International Study for Treatment of High Risk Childhood Relapsed ALL 2010	ongoing	academic	phase 2	oceania-europe	2017
NCT03581292	Veliparib, Radiation Therapy, and Temozolomide in Treating Patients With Newly Diagnosed Malignant Glioma Without H3 K27M or BRAFV600 Mutations	ongoing	academic	phase 2	northamerica-oceania	2018
NCT03553836	Safety and Efficacy of Pembrolizumab Compared to Placebo in Resected High-risk Stage II Melanoma (MK-3475-716/KEYNOTE-716)	ongoing	industry	late phase	northamerica-southamerica-oceania-europe-africa	2018
NCT03533582	Cisplatin and Combination Chemotherapy in Treating Children and Young Adults With Hepatoblastoma or Liver Cancer After Surgery	ongoing	academic	late phase	northamerica-oceania-asia	2018
NCT03514407	A Study of INCB059872 in Relapsed or Refractory Ewing Sarcoma	closed	industry	early phase	northamerica-europe	2018
NCT03478462	Dose Escalation Study of CLR 131 in Children and Adolescents With Relapsed or Refractory Malignant Tumors Including But Not Limited to Neuroblastoma, Rhabdomyosarcoma, Ewings Sarcoma, and Osteosarcoma	ongoing	industry	early phase	northamerica-oceania	2019
NCT03470922	A Study of Relatlimab Plus Nivolumab Versus Nivolumab Alone in Participants With Advanced Melanoma	ongoing	industry	late phase	northamerica-southamerica-oceania-europe-asia	2018
NCT03455140	A Study Evaluating the Safety and Activity of Pegylated Recombinant Human Arginase (BCT-100)	ongoing	academic	early phase	oceania-europe	2018
NCT03451825	Phase I/II Study of Avelumab in Pediatric Cancer Subjects	ongoing	industry	early phase	northamerica-europe-asia	2018
NCT03407144	Safety and Efficacy of Pembrolizumab (MK-3475) in Children and Young Adults With Classical Hodgkin Lymphoma (MK-3475-667/KEYNOTE-667)	ongoing	industry	phase 2	northamerica-southamerica-europe-asia	2018
NCT03394365	Tabelecleucel for Solid Organ or Allogeneic Hematopoietic Cell Transplant Participants With Epstein-Barr Virus-Associated Post-Transplant Lymphoproliferative Disease (EBV+ PTLD) After Failure of Rituximab or Rituximab and Chemotherapy	ongoing	industry	late phase	northamerica-oceania-europe	2017
NCT03392142	Tabelecleucel for Allogeneic Hematopoietic Cell Transplant Subjects With Epstein-Barr Virus-Associated Post-Transplant Lymphoproliferative Disease (EBV+ PTLD) After Failure of Rituximab	ongoing	industry	late phase	northamerica-oceania	2017
NCT03384654	A Study to Evaluate the Efficacy and Safety of Daratumumab in Pediatric and Young Adult Participants Greater Than or Equal to (>=)1 and Less Than or Equal to (<=) 30 Years of Age With Relapsed/Refractory Precursor B-cell or T-cell Acute Lymphoblastic Leukemia or Lymphoblastic Lymphoma	ongoing	industry	phase 2	northamerica-europe	2018
NCT03363373	Naxitamab for High-Risk Neuroblastoma Patients With Primary Refractory Disease or Incomplete Response to Salvage Treatment in Bone and/or Bone Marrow	ongoing	industry	phase 2	northamerica-europe-asia	2018
NCT03329846	An Investigational Immuno-therapy Study of BMS-986205 Combined With Nivolumab, Compared to Nivolumab by Itself, in Patients With Advanced Melanoma	ongoing	industry	late phase	northamerica-oceania-europe-asia	2017
NCT03301857	Long-term Safety Follow-up of Subjects With Giant Cell Tumor of Bone Treated With Denosumab in Study 20062004	ongoing	industry	phase 4	northamerica-oceania-europe	2017
NCT03275402	131I-omburtamab Radioimmunotherapy for Neuroblastoma Central Nervous System/Leptomeningeal Metastases	ongoing	industry	late phase	northamerica-europe-asia	2018
NCT03263936	Epigenetic Reprogramming in Relapse/Refractory AML	ongoing	academic	early phase	northamerica-oceania	2017
NCT03257631	A Study of Pomalidomide Monotherapy for Children and Young Adults With Recurrent or Progressive Primary Brain Tumors	ongoing	industry	phase 2	northamerica-europe	2017
NCT03236857	A Study of the Safety and Pharmacokinetics of Venetoclax in Pediatric and Young Adult Patients With Relapsed or Refractory Malignancies	ongoing	industry	early phase	northamerica-oceania-europe	2017
NCT03215511	A Study to Test the Safety of the Investigational Drug Selitrectinib in Children and Adults That May Treat Cancer	ongoing	industry	early phase	northamerica-oceania-europe-asia	2017
NCT03204279	PK/PD Study of Netupitant and Palonosetron in Pediatric Patients for Prevention of Chemotherapy-induced Nausea and Vomiting	closed	industry	phase 2	northamerica-europe-asia	2017
NCT03206021	Treatment of Children With Recurrent Refractory Brain/Solid Tumors and Recurrent Ependymoma	ongoing	academic	early phase	northamerica-oceania	2017
NCT03181126	A Study of Venetoclax in Combination With Navitoclax and Chemotherapy in Subjects With Relapsed/Refractory Acute Lymphoblastic Leukemia or Relapsed/Refractory Lymphoblastic Lymphoma	ongoing	industry	early phase	northamerica-oceania	2017
NCT03157128	Phase 1/2 Study of LOXO-292 in Patients With Advanced Solid Tumors, RET Fusion-Positive Solid Tumors, and Medullary Thyroid Cancer	ongoing	industry	early phase	northamerica-oceania-europe-asia	2017
NCT03130959	An Investigational Immuno-therapy Study of Nivolumab Monotherapy and Nivolumab in Combination With Ipilimumab in Pediatric Patients With High Grade Primary CNS Malignancies	ongoing	industry	phase 2	northamerica-southamerica-oceania-europe-asia	2017
NCT03123939	Phase III B in Acute Lymphoblastic Leukemia	ongoing	industry	late phase	europe-asia	2017
NCT03107988	NANT 2015-02: A Phase 1 Study of Lorlatinib (PF-06463922)	ongoing	academic	early phase	northamerica-europe	2017
NCT03093116	A Study of Repotrectinib (TPX-0005) in Patients With Advanced Solid Tumors Harboring ALK, ROS1, or NTRK1-3 Rearrangements	ongoing	industry	early phase	northamerica-oceania-europe-asia	2017
NCT03092323	A Randomized Trial of Pembrolizumab & Radiotherapy Versus Radiotherapy in High-Risk Soft Tissue Sarcoma of the Extremity	ongoing	academic	phase 2	northamerica-oceania-europe	2017
NCT03067181	Active Surveillance, Bleomycin, Carboplatin, Etoposide, or Cisplatin in Treating Pediatric and Adult Patients With Germ Cell Tumors	ongoing	academic	late phase	northamerica-oceania-asia	2017
NCT03068455	An Investigational Immuno-therapy Study of Nivolumab Combined With Ipilimumab Compared to Nivolumab by Itself After Complete Surgical Removal of Stage IIIb/c/d or Stage IV Melanoma	ongoing	industry	late phase	northamerica-southamerica-oceania-europe-asia	2017
NCT03040973	Study to Allow Patients Previously Participating in a Novartis Sponsored Trial to Continue Receiving INC280 Treatment as Single Agent or in Combination With Other Treatments.	ongoing	industry	phase 2	europe-asia	2017
NCT03007147	Imatinib Mesylate and Combination Chemotherapy in Treating Patients With Newly Diagnosed Philadelphia Chromosome Positive Acute Lymphoblastic Leukemia	ongoing	academic	late phase	northamerica-southamerica-oceania-europe-asia	2017
NCT02999633	Safety and Efficacy of Isatuximab in Lymphoblastic Leukemia	closed	industry	phase 2	northamerica-europe-asia	2017
NCT02992964	Pilot Study of Nivolumab in Pediatric Patients With Hypermutant Cancers	ongoing	academic	early phase	northamerica-oceania-europe	2017
NCT02979899	Trial of TRC105 and Pazopanib Versus Pazopanib Alone in Patients With Advanced Angiosarcoma	closed	industry	late phase	northamerica-europe	2017
NCT02979522	A Study of Brentuximab Vedotin + Adriamycin, Vinblastine, and Dacarbazine in Pediatric Participants With Advanced Stage Newly Diagnosed Hodgkin Lymphoma	ongoing	industry	early phase	northamerica-southamerica-europe-asia	2017
NCT02934568	Ribociclib (LEE011) Rollover Study for Continued Access	ongoing	industry	phase 2	northamerica-europe-asia	2016
NCT02927769	A Study of Nivolumab Plus Brentuximab Vedotin in Patients Between 5 and 30 Years Old, With Hodgkin's Lymphoma (cHL), Relapsed or Refractory From First Line Treatment	ongoing	industry	phase 2	northamerica-europe	2017
NCT02883049	Combination Chemotherapy in Treating Young Patients With Newly Diagnosed High-Risk B Acute Lymphoblastic Leukemia and Ph-Like TKI Sensitive Mutations	ongoing	academic	late phase	northamerica-oceania-europe	2012
NCT02879643	Vincristine Sulfate Liposome Injection (Marqibo<U+00AC><U+00C6>) in Combination With UK ALL R3 Induction Chemotherapy for Children, Adolescents, and Young Adults With Relapsed ALL	ongoing	academic	early phase	northamerica-oceania	2017
NCT02840409	Vinblastine +/- Bevacizumab in Children With Unresectable or Progressive Low Grade Glioma (LGG)	ongoing	academic	phase 2	northamerica-oceania	2016
NCT02828358	Azacitidine and Combination Chemotherapy in Treating Infants With Acute Lymphoblastic Leukemia and KMT2A Gene Rearrangement	ongoing	academic	phase 2	northamerica-oceania	2017
NCT02808442	Study of UCART19 in Pediatric Patients With Relapsed/Refractory B Acute Lymphoblastic Leukemia	ongoing	industry	early phase	northamerica-europe	2016
NCT02756845	Study of Talimogene Laherparepvec In Children With Advanced Non CNS Tumors	ongoing	industry	early phase	northamerica-europe	2017
NCT02746952	Dose Escalation Study of UCART19 in Adult Patients With Relapsed / Refractory B-cell Acute Lymphoblastic Leukaemia	closed	industry	early phase	northamerica-europe-asia	2016
NCT02730299	Stem Cell Transplantation With NiCord<U+00AC><U+00C6> (Omidubicel) vs Standard Umbilical Cord Blood in Patients With Leukemia, Lymphoma, and Myelodysplastic Syndrome (MDS)	ongoing	industry	late phase	northamerica-southamerica-europe-asia	2016
NCT02723994	A Phase 2 Study of Ruxolitinib With Chemotherapy in Children With Acute Lymphoblastic Leukemia	ongoing	industry	phase 2	northamerica-oceania	2016
NCT02724579	Reduced Craniospinal Radiation Therapy and Chemotherapy in Treating Younger Patients With Newly Diagnosed WNT-Driven Medulloblastoma	ongoing	academic	phase 2	northamerica-oceania-asia	2017
NCT02717507	Carvedilol in Preventing Heart Failure in Childhood Cancer Survivors	ongoing	academic	phase 2	northamerica-oceania	2016
NCT02716012	First-in-Human Safety and Tolerability Study of MTL-CEBPA in Patients With Advanced Liver Cancer	unk	industry	early phase	europe-asia	2016
NCT02711345	A Phase I Clinical Study With Investigational Compound LTT462 in Adult Patients With Specific Advanced Cancers.	closed	industry	early phase	northamerica-europe-asia	2016
NCT02703272	A Safety and Efficacy Study of Ibrutinib in Pediatric and Young Adult Participants With Relapsed or Refractory Mature B-cell Non-Hodgkin Lymphoma	ongoing	industry	late phase	northamerica-southamerica-europe-asia	2016
NCT02684708	Second International Inter-Group Study for Classical Hodgkin Lymphoma in Children and Adolescents	ongoing	academic	late phase	oceania-europe	2015
NCT02684058	Phase II Pediatric Study With Dabrafenib in Combination With Trametinib in Patients With HGG and LGG	ongoing	industry	phase 2	northamerica-southamerica-oceania-europe-asia	2017
NCT02677116	A Study of Olaratumab Alone and in Combination With Standard Chemotherapies in Children With Cancer	closed	industry	early phase	northamerica-asia	2016
NCT02659020	A Study of Olaratumab (LY3012207) in Participants With Advanced Soft Tissue Sarcoma	ongoing	industry	early phase	northamerica-oceania-europe	2016
NCT02639546	Safety and Pharmacokinetics of Cobimetinib in Pediatric and Young Adult Participants With Previously Treated Solid Tumors	ongoing	industry	early phase	northamerica-europe	2016
NCT02637687	A Study to Test the Safety and Efficacy of the Drug Larotrectinib for the Treatment of Tumors With NTRK-fusion in Children	ongoing	industry	early phase	northamerica-oceania-europe-asia	2015
NCT02625480	Study Evaluating Brexucabtagene Autoleucel (KTE-X19) in Pediatric and Adolescent Participants With Relapsed/Refractory B-precursor Acute Lymphoblastic Leukemia or Relapsed/Refractory B-Cell Non-Hodgkin Lymphoma	ongoing	industry	early phase	northamerica-europe	2016
NCT02606461	Selinexor in Advanced Liposarcoma	ongoing	industry	late phase	northamerica-europe	2015
NCT02601937	A Phase 1 Study of the EZH2 Inhibitor Tazemetostat in Pediatric Subjects With Relapsed or Refractory INI1-Negative Tumors or Synovial Sarcoma	ongoing	industry	early phase	northamerica-oceania-europe	2016
NCT02584933	Roll-over Study to Allow Access to Certinib (LDK378) for Patients Who Are on Ceritinib Treatment in a Novartis-sponsored Study	ongoing	industry	phase 4	northamerica-southamerica-oceania-europe-asia	2015
NCT02581631	An Investigational Immuno-therapy Safety and Effectiveness Study of Nivolumab in Combination With Brentuximab Vedotin to Treat Non-Hodgkin Lymphomas	ongoing	industry	early phase	northamerica-europe	2015
NCT02576431	A Study to Test the Effect of the Drug Larotrectinib in Adults and Children With NTRK-fusion Positive Solid Tumors	ongoing	industry	phase 2	northamerica-southamerica-oceania-europe-asia	2015
NCT02567435	Combination Chemotherapy With or Without Temsirolimus in Treating Patients With Intermediate Risk Rhabdomyosarcoma	ongoing	academic	late phase	northamerica-oceania	2016
NCT02521493	Response-Based Chemotherapy in Treating Newly Diagnosed Acute Myeloid Leukemia or Myelodysplastic Syndrome in Younger Patients With Down Syndrome	ongoing	academic	late phase	northamerica-oceania-asia	2015
NCT02518113	A Study of LY3039478 in Combination With Dexamethasone in Participants With T-ALL/T-LBL	closed	industry	early phase	northamerica-europe	2015
NCT02484443	Dinutuximab in Combination With Sargramostim in Treating Patients With Recurrent Osteosarcoma	ongoing	academic	phase 2	northamerica-oceania	2015
NCT02451007	Evaluation of the Effect of Lurbinectedin (PM01183) on Cardiac Repolarization in Patients With Selected Solid Tumors	closed	industry	phase 2	northamerica-europe	2015
NCT02435849	Determine Efficacy and Safety of CTL019 in Pediatric Patients With Relapsed and Refractory B-cell ALL and High Risk B-cell ALL at First Relapse. Determine Feasibility and Safety of CTL019 Therapy in Pediatric Patients With High Risk B-cell ALL That Relapsed < 6 Months Post All-HSCT.	ongoing	industry	phase 2	northamerica-oceania-europe-asia	2015
NCT02432274	Study of Lenvatinib in Children and Adolescents With Refractory or Relapsed Solid Malignancies and Young Adults With Osteosarcoma	ongoing	industry	early phase	northamerica-europe	2014
NCT02419417	Study of BMS-986158 in Subjects With Select Advanced Cancers	ongoing	industry	early phase	northamerica-oceania-europe	2015
NCT02393859	Phase 3 Trial of Blinatumomab vs Standard Chemotherapy in Pediatric Subjects With HIgh-Risk (HR) First Relapse B-precursor Acute Lymphoblastic Leukemia (ALL)	ongoing	industry	late phase	southamerica-oceania-europe-asia	2015
NCT02372006	Trial of Afatinib in Pediatric Tumours	closed	industry	early phase	northamerica-oceania-europe	2015
NCT02343406	Adult Study: ABT-414 Alone or ABT-414 Plus Temozolomide vs. Lomustine or Temozolomide for Recurrent Glioblastoma Pediatric Study: Evaluation of ABT-414 in Children With High Grade Gliomas	closed	industry	phase 2	northamerica-oceania-europe-asia	2015
NCT02332668	A Study of Pembrolizumab (MK-3475) in Pediatric Participants With an Advanced Solid Tumor or Lymphoma (MK-3475-051/KEYNOTE-051)	ongoing	industry	early phase	northamerica-southamerica-oceania-europe-asia	2015
NCT02303821	Study of Carfilzomib in Combination With Induction Chemotherapy in Children With Relapsed or Refractory Acute Lymphoblastic Leukemia	ongoing	industry	early phase	northamerica-oceania-europe	2015
NCT02300987	A Randomized, Blinded, Placebo-controlled, Phase II Trial of LEE011 in Patients With Relapsed, Refractory, Incurable Teratoma With Recent Progression	closed	industry	phase 2	northamerica-europe	2015
NCT02227108	Study in Pediatrics With Relapsed or Refractory Pediatric Acute Lymphoblastic Leukemia (pALL) or Lymphoblastic Lymphoma	closed	industry	phase 2	northamerica-oceania-europe	2014
NCT02190721	A Study to Evaluate 5 <U+0152><U+00BA>g/kg Tbo-filgrastim in Infants, Children and Adolescents With Solid Tumors Without Bone Marrow Involvement	closed	industry	phase 2	northamerica-europe-asia	2015
NCT02166788	Evaluation of Groin Lymphadenectomy Extent For Metastatic Melanoma	ongoing	academic	late phase	southamerica-oceania-europe	2015
NCT02162732	Molecular-Guided Therapy for Childhood Cancer	ongoing	academic	not applicable	northamerica-asia	2014
NCT02124772	Study to Investigate Safety, Pharmacokinetic (PK), Pharmacodynamic (PD) and Clinical Activity of Trametinib in Subjects With Cancer or Plexiform Neurofibromas and Trametinib in Combination With Dabrafenib in Subjects With Cancers Harboring V600 Mutations	ongoing	industry	early phase	northamerica-oceania-europe	2015
NCT02049905	Phase 3 Study to Treat Patients With Soft Tissue Sarcomas	closed	industry	late phase	northamerica-southamerica-oceania-europe-asia	2014
NCT02044120	ESP1/SARC025 Global Collaboration: A Phase I Study of a Combination of the PARP Inhibitor, Niraparib and Temozolomide and/or Irinotecan Patients With Previously Treated, Incurable Ewing Sarcoma	ongoing	academic	early phase	northamerica-europe	2014
NCT02017717	A Study of the Effectiveness and Safety of Nivolumab Compared to Bevacizumab and of Nivolumab With or Without Ipilimumab in Glioblastoma Patients	ongoing	industry	late phase	northamerica-oceania-europe	2014
NCT02017964	Combination Chemotherapy in Treating Younger Patients With Newly Diagnosed, Non-metastatic Desmoplastic Medulloblastoma	ongoing	academic	phase 2	northamerica-oceania	2014
NCT01968109	An Investigational Immuno-therapy Study to Assess the Safety, Tolerability and Effectiveness of Anti-LAG-3 With and Without Anti-PD-1 in the Treatment of Solid Tumors	ongoing	industry	early phase	northamerica-oceania-europe	2013
NCT01962103	Study to Find a Safe Dose and Show Early Clinical Activity of Weekly Nab-paclitaxel in Pediatric Patients With Recurrent/ Refractory Solid Tumors	closed	industry	early phase	northamerica-europe	2013
NCT01956669	Pazopanib Paediatric Phase II Trial Children's Oncology Group (COG) in Solid Tumors	closed	industry	phase 2	northamerica-europe	2014
NCT01949129	Allogeneic Stem Cell Transplantation for Children and Adolescents With Acute Lymphoblastic Leukaemia	ongoing	academic	late phase	northamerica-southamerica-oceania-europe-asia	2013
NCT01878617	A Clinical and Molecular Risk-Directed Therapy for Newly Diagnosed Medulloblastoma	ongoing	academic	phase 2	northamerica-oceania	2013
NCT01861002	A Phase I Study of 5-Azacytidine in Combination With Chemotherapy for Children With Relapsed or Refractory ALL or AML	closed	academic	early phase	northamerica-oceania	2013
NCT01844765	Open Label, Phase II Study to Evaluate Efficacy and Safety of Oral Nilotinib in Philadelphia Positive (Ph+) Chronic Myelogenous Leukemia (CML) Pediatric Patients.	closed	industry	phase 2	northamerica-europe-asia	2013
NCT01824693	Busulfan, Cyclophosphamide, and Melphalan or Busulfan and Fludarabine Phosphate Before Donor Hematopoietic Cell Transplant in Treating Younger Patients With Juvenile Myelomonocytic Leukemia	closed	academic	phase 2	northamerica-oceania	2013
NCT01816230	Transplantation of NiCord<U+00AC><U+00C6>, Umbilical Cord Blood-derived Ex Vivo Expanded Cells, in Patients With HM	closed	industry	early phase	northamerica-europe-asia	2013
NCT01802879	Study to Allow Access to Single Agent Panobinostat for Patients Who Are on s.a. Panobinostat Treatment in a Novartis-sponsored Study and Continue to Benefit From the Treatment as Judged by the Investigator	closed	industry	phase 2	northamerica-europe	2013
NCT01802814	International Study for Treatment of Standard Risk Childhood Relapsed ALL 2010	ongoing	academic	late phase	oceania-europe-asia	2014
NCT01798004	Busulfan, Melphalan, and Stem Cell Transplant After Chemotherapy in Treating Patients With Newly Diagnosed High-Risk Neuroblastoma	ongoing	academic	not applicable	northamerica-oceania	2013
NCT01767194	Irinotecan Hydrochloride and Temozolomide With Temsirolimus or Dinutuximab in Treating Younger Patients With Refractory or Relapsed Neuroblastoma	closed	academic	phase 2	northamerica-oceania	2013
NCT01747876	Study of Safety and Efficacy in Patients With Malignant Rhabdoid Tumors (MRT) and Neuroblastoma	closed	industry	early phase	northamerica-oceania-europe	2013
NCT01742286	Phase I Study of LDK378 in Pediatric, Malignancies With a Genetic Alteration in Anaplastic Lymphoma Kinase (ALK)	closed	industry	early phase	northamerica-oceania-europe	2013
NCT01708174	A Phase II Study of Oral LDE225 in Patients With Hedge-Hog (Hh)-Pathway Activated Relapsed Medulloblastoma (MB)	closed	industry	phase 2	northamerica-southamerica-oceania-europe-asia	2013
NCT01696045	Phase 2 Study of Ipilimumab in Children and Adolescents (12 to < 18 Years) With Previously Treated or Untreated, Unresectable Stage III or Stage lV Malignant Melanoma	closed	industry	phase 2	northamerica-southamerica-europe	2012
NCT01677741	A Study to Determine Safety, Tolerability and Pharmacokinetics of Oral Dabrafenib In Children and Adolescent Subjects	ongoing	industry	early phase	northamerica-oceania-europe	2013
NCT01614197	A Trial of Temsirolimus With Etoposide and Cyclophosphamide in Children With Relapsed Acute Lymphoblastic Leukemia and Non-Hodgkins Lymphoma	closed	academic	early phase	northamerica-oceania	2015
NCT01602666	Chemotherapy Followed by Radiation Therapy in Treating Younger Patients With Newly Diagnosed Localized Central Nervous System Germ Cell Tumors	ongoing	academic	phase 2	northamerica-oceania	2012
NCT01587040	Open Label Treatment Extension Study With SAR245408 or SAR245409 as a Monotherapy or as a Combination Regimen	closed	industry	early phase	northamerica-europe	2012
NCT01553149	Low-Dose or High-Dose Lenalidomide in Treating Younger Patients With Recurrent, Refractory, or Progressive Pilocytic Astrocytoma or Optic Pathway Glioma	ongoing	academic	phase 2	northamerica-oceania	2012
NCT01519323	BRIM-P: A Study of Vemurafenib in Pediatric Patients With Stage IIIC or Stage IV Melanoma Harboring BRAFV600 Mutations	closed	industry	early phase	northamerica-oceania-europe	2013
NCT01516567	Intergroup Trial for Children or Adolescents With Primary Mediastinal Large B-Cell Lymphoma: DA-EPOCH-Rituximab Evaluation	unk	academic	phase 2	northamerica-europe	2011
NCT01516580	Intergroup Randomized Trial for Children or Adolescents With B-Cell Non Hodgkin Lymphoma or B-Acute Leukemia: Rituximab Evaluation in High Risk Patients	ongoing	academic	late phase	northamerica-europe-asia	2011
NCT01517802	A Study That Provides Long-term Safety Follow-up and Examines Long-term Exposure to Abiraterone Acetate	ongoing	industry	late phase	northamerica-oceania-europe	2012
NCT01514188	Preliminary Efficacy and Safety of INNO-206 Compared to Doxorubicin in Advanced Soft Tissue Sarcoma	unk	industry	phase 2	northamerica-oceania-europe-asia	2011
NCT01502410	Sorafenib Tosylate in Treating Younger Patients With Relapsed or Refractory Rhabdomyosarcoma, Wilms Tumor, Liver Cancer, or Thyroid Cancer	closed	academic	phase 2	northamerica-oceania	2012
NCT01492088	Study of Brentuximab Vedotin (SGN-35) in Pediatric Participants With Relapsed or Refractory (r/r) Systemic Anaplastic Large-Cell Lymphoma or Hodgkin Lymphoma	closed	industry	early phase	northamerica-europe	2012
NCT01483690	A Pilot Study of Decitabine and Vorinostat With Chemotherapy for Relapsed ALL	closed	academic	early phase	northamerica-oceania	2011
NCT01479283	Prophylactic Antibiotic Regimens in Tumor Surgery (PARITY)	ongoing	academic	late phase	northamerica-southamerica-oceania-europe-asia	2013
NCT01471782	Clinical Study With Blinatumomab in Pediatric and Adolescent Patients With Relapsed/Refractory B-precursor Acute Lymphoblastic Leukemia	closed	industry	early phase	northamerica-europe	2012
NCT01460160	Pediatric Philadelphia Positive Acute Lymphoblastic Leukemia	ongoing	industry	phase 2	northamerica-oceania-europe	2012
NCT01440088	A Trial of TH-302 in Combination With Doxorubicin Versus Doxorubicin Alone to Treat Patients With Locally Advanced Unresectable or Metastatic Soft Tissue Sarcoma	closed	industry	late phase	northamerica-europe-asia	2011
NCT01440179	SAR3419 in Acute Lymphoblastic Leukemia	closed	industry	phase 2	northamerica-europe	2011
NCT01410630	FLT-PET/CT vs FDG-PET/CT for Therapy Monitoring of Diffuse Large B-cell Lymphoma	ongoing	academic	not applicable	northamerica-europe	2019
NCT01396148	A Study of Sunitinib In Young Patients With Advanced Gastrointestinal Stromal Tumor	closed	industry	phase 2	northamerica-europe	2012
NCT01356290	Antiangiogenic Therapy for Children With Recurrent Medulloblastoma, Ependymoma and ATRT	ongoing	academic	phase 2	northamerica-europe	2014
NCT01343277	A Study of Trabectedin or Dacarbazine for the Treatment of Patients With Advanced Liposarcoma or Leiomyosarcoma	closed	industry	late phase	northamerica-southamerica-oceania	2011
NCT01337401	A Trial of Cediranib in the Treatment of Patients With Alveolar Soft Part Sarcoma (CASPS)	ongoing	academic	phase 2	oceania-europe	2011
NCT01305200	Supersaturated Calcium Phosphate Rinse in Preventing Oral Mucositis in Young Patients Undergoing Autologous or Donor Stem Cell Transplant	closed	academic	late phase	northamerica-oceania	2011
NCT01251575	Sirolimus, Cyclosporine, and Mycophenolate Mofetil in Preventing Graft-versus-Host Disease in Treating Patients With Blood Cancer Undergoing Donor Peripheral Blood Stem Cell Transplant	closed	academic	phase 2	northamerica-europe	2010
NCT01247922	Single-agent Erlotinib in Patients Previously Treated With Oral Etoposide in Protocol OSI-774-205	closed	industry	phase 2	northamerica-europe	2011
NCT01231412	Graft-Versus-Host Disease Prophylaxis in Treating Patients With Hematologic Malignancies Undergoing Unrelated Donor Peripheral Blood Stem Cell Transplant	closed	academic	late phase	northamerica-europe	2010
NCT01231906	Combination Chemotherapy in Treating Patients With Non-Metastatic Extracranial Ewing Sarcoma	ongoing	academic	late phase	northamerica-oceania-asia	2010
NCT01222715	Vinorelbine Tartrate and Cyclophosphamide in Combination With Bevacizumab or Temsirolimus in Treating Patients With Recurrent or Refractory Rhabdomyosarcoma	closed	academic	phase 2	northamerica-oceania	2010
NCT01222767	Study of Zalypsis<U+00AC><U+00C6> (PM00104) in Patients With Unresectable Locally Advanced and/or Metastatic Ewing Family of Tumors (EFT) Progressing After at Least One Prior Line of Chemotherapy	closed	industry	phase 2	northamerica-europe	2010
NCT01217437	Temozolomide and Irinotecan Hydrochloride With or Without Bevacizumab in Treating Young Patients With Recurrent or Refractory Medulloblastoma or CNS Primitive Neuroectodermal Tumors	ongoing	academic	phase 2	northamerica-oceania	2010
NCT01189266	Vorinostat and Radiation Therapy Followed by Maintenance Therapy With Vorinostat in Treating Younger Patients With Newly Diagnosed Diffuse Intrinsic Pontine Glioma	ongoing	academic	early phase	northamerica-oceania	2010
NCT01186328	EZN-3042 Administered With Re-induction Chemotherapy in Children With Relapsed Acute Lymphoblastic Leukemia (ALL)	closed	academic	early phase	northamerica-oceania	2010
NCT01178411	An Extension Protocol for Subjects Who Were Previously Enrolled in Other ARQ 197 Protocols	closed	industry	early phase	northamerica-europe-asia	2010
NCT01177540	Efficacy and Safety of Decitabine as Epigenetic Priming With Induction Chemotherapy in Pediatric Acute Myelogenous Leukemia (AML) Subjects	closed	industry	phase 2	northamerica-oceania	2011
NCT01125800	A Phase I Dose Finding and Safety Study of Oral LDE225 in Children and a Phase II Portion to Assess Preliminary Efficacy in Recurrent or Refractory MB	closed	industry	early phase	northamerica-oceania-europe	2011
NCT01121588	An Investigational Drug, Crizotinib (PF-02341066), Is Being Studied In Tumors, Except Non-Small Cell Lung Cancer, That Are Positive For Anaplastic Lymphoma Kinase (ALK)	ongoing	industry	early phase	northamerica-europe-asia	2011
NCT01117441	International Collaborative Treatment Protocol For Children And Adolescents With Acute Lymphoblastic Leukemia	ongoing	academic	late phase	oceania-europe	2010
NCT01096368	Maintenance Chemotherapy or Observation Following Induction Chemotherapy and Radiation Therapy in Treating Patients With Newly Diagnosed Ependymoma	ongoing	academic	late phase	northamerica-oceania	2010
NCT01088984	Study of Bendamustine Hydrochloride for the Treatment of Pediatric Patients With Relapsed or Refractory Acute Leukemia	closed	industry	early phase	northamerica-southamerica-oceania-europe-asia	2010
NCT01077544	A Pharmacokinetic (PK) Study of Nilotinib in Pediatric Patients With Philadelphia Chromosome-positive (Ph+) Chronic Myelogenous Leukemia (CML) or Acute Lymphoblastic Leukemia (ALL)	closed	industry	early phase	northamerica-southamerica-europe-asia	2011
NCT01055067	ARQ 197 for Participants With Relapsed or Refractory Germ Cell Tumors	closed	industry	phase 2	northamerica-europe	2010
NCT01055314	Temozolomide, Cixutumumab, and Combination Chemotherapy in Treating Patients With Metastatic Rhabdomyosarcoma	closed	academic	phase 2	northamerica-oceania	2010
NCT01046825	Mature B-Cell Lymphoma And Leukemia Study III	ongoing	academic	late phase	northamerica-asia	2010
NCT01039376	Ofatumumab Maintenance Treatment vs No Further Treatment in Relapsed CLL Responding to Induction Therapy	closed	industry	late phase	northamerica-southamerica-oceania-europe-asia	2010
NCT01032070	Erlotinib Versus Oral Etoposide in Patients With Recurrent or Refractory Pediatric Ependymoma	closed	industry	phase 2	northamerica-europe	2010
NCT00981799	Trial of Nelarabine, Etoposide and Cyclophosphamide in Relapsed T-cell ALL and T-cell LL	closed	academic	early phase	northamerica-oceania-europe	2010
